# Supplementary material for: Identification of Volatile and Semi-Volatile Compounds in Polymeric Coatings Used in Metal Cans by GC-MS and SPME
Source: Materials (Basel). 2021 Jul 2;14(13):3704. doi: 10.3390/ma14133704 (PMC8269810; doi:10.3390/ma14133704)
Supplement: Supplementary file 1 [file materials-14-03704-s001.zip]

Archive with 1 entries (1 files):
- materials-1265905-supplementary.pdf
